# Supplementary material for: Novel Function of Osteocalcin in Chondrocyte Differentiation and Endochondral Ossification Revealed on a CRISPR/Cas9 bglap–bglap2 Deficiency Mouse Model
Source: Int J Mol Sci. 2024 Sep 15;25(18):9945. doi: 10.3390/ijms25189945 (PMC11431882; doi:10.3390/ijms25189945)
Supplement: Supplementary file 1 [file ijms-25-09945-s001.zip]

Archive with 1 entries (1 files):
- ijms-3180785-supplementary.pdf
